# Supplementary material for: Total Knee Arthroplasty in Patients with Primary Sjögren’s Syndrome: A Retrospective Case-Control Study Matched Patients without Rheumatic Diseases
Source: J Clin Med. 2022 Dec 15;11(24):7438. doi: 10.3390/jcm11247438 (PMC9786774; doi:10.3390/jcm11247438)
Supplement: Supplementary file 1 [file jcm-11-07438-s001.zip]

Archive with 1 entries (1 files):
- jcm-1998217-supplementary.pdf
